# Supplementary material for: Appropriate NH4+/NO3– Ratio Triggers Plant Growth and Nutrient Uptake of Flowering Chinese Cabbage by Optimizing the pH Value of Nutrient Solution
Source: Front Plant Sci. 2021 Apr 30;12:656144. doi: 10.3389/fpls.2021.656144 (PMC8121088; doi:10.3389/fpls.2021.656144)
Supplement: Supplementary Table 1 — The primers were used in this paper. [file Table_1.XLSX]

## Sheet: Sheet1
Supplementary Table S1| The primers were used in this paper.
Primer name	Sequence (5′–3′)	Usage
HA1	F: TCACGACCAAGAAGGATTACGG	qRT-PCR for the cDNA
	R: TTCTCTTAGCTTGCTCGGCTA
HA2	F: CACGGTTTGCAGCCAAAAGA
	R: TGTCCCTTGAGTGTGTGCAG
HA3	F: GACGTACTCAAGTTTGCTATCAGG
	R: CTCAGCTCGTCTCTTGGCTT
HA5	F: TGTCGTTTTCTTCTGGGCGA
	R: GTAGGAGAAGACCAGGGGGT
HA6	F: GCGAGAGCTGGAATAACCGA
	R: CTTGTCGATGATGTCGTGCG
HA7	F: AGGAGTCTTTCCTGAGCATAAGT
	R: TGGAAAATGGCACGGCTAGT
HA8	F: TGCAACTGATGCGGCTAGAA
	R: AGCCACAAGCATGAATCCCA
HA9	F: AGCTCAGCTGGTTGCTACTAT
	R: CCCCACCCAGTACCTCTGAT
HA10	F: CCGGTGAATCGCTACCTGTG
	R: TACATCTGTGCTGTCCACCAA
HA11	F: TGTTTGGGAGCTACATGGCA
	R: CATCCCAGGACGTTCCACAT
Actin2	F: GACTACGAGCANGAGNTNGAGAC
	R: CTGTTGGAANGTGCTGAGGGA
GAPDH	F: CAGGTTTGGAATTGTCGAGG
	R: GAGCTGTGGAAGCACCTTTC
