# Supplementary material for: Appropriate NH4+/NO3– Ratio Triggers Plant Growth and Nutrient Uptake of Flowering Chinese Cabbage by Optimizing the pH Value of Nutrient Solution
Source: Front Plant Sci. 2021 Apr 30;12:656144. doi: 10.3389/fpls.2021.656144 (PMC8121088; doi:10.3389/fpls.2021.656144)
Supplement: Supplementary Table 2 — The content of xylem exudate in flowering Chinese cabbage in response to different ratios of NH4+ and NO3–. [file Table_2.xlsx]

## Sheet: Sheet1
Supplementary Table S2| The content of xylem exudate composition in flowering Chinese cabbage in response to different ratios of NH4+ and NO3-. Control=0/100, T1=10/90, T2=25/75, T3=50/50. Different letters indicate significant differences at P < 0.05.
Treatment	NO3-	NH4+	Free amino acid	Soluble protein
	(μg mL-1 plant-1)	(μg mL-1 plant-1)	(μg mL-1 plant-1)	(μg mL-1 plant-1)
Control	559.51±34.15 a	41.03±2.88 c	7.38±0.72 c	5.11±0.75 c
T1	476.26±34.59 b	41.58±5.32 c	9.39±0.99 bc	7.56±1.77 c
T2	480.46±33.99 b	58.04±3.34 b	11.42±1.10 b	11.68±0.54 b
T3	406.92±39.56 c	109.80±13.97 a	15.34±1.69 a	19.61±3.27 a
