# Supplementary material for: Appropriate NH4+/NO3– Ratio Triggers Plant Growth and Nutrient Uptake of Flowering Chinese Cabbage by Optimizing the pH Value of Nutrient Solution
Source: Front Plant Sci. 2021 Apr 30;12:656144. doi: 10.3389/fpls.2021.656144 (PMC8121088; doi:10.3389/fpls.2021.656144)
Supplement: Supplementary Table 3 — The content and flux of P and K in xylem exudate in flowering Chinese cabbage in response to different ratios of NH4+/NO3–. [file Table_3.xlsx]

## Sheet: Sheet1
Supplementary Table S3| The content and flux of P and K in xylem exudate composition in flowering Chinese cabbage in response to different ratios of NH4+/NO3-. Control=0/100, T1=10/90, T2=25/75, T3=50/50. Different letters indicate significant differences at P < 0.05.
Treatment	Content (μg mL-1 plant-1)		Flux (μg h-1 plant-1)
	P	K	P	K
Control	34.42±2.46 a	727.27±72.20 a	27.04±1.93 a	571.30±56.72 a
T1	33.12±4.17 a	629.55±50.37 a	30.61±3.85 a	581.84±46.55 a
T2	34.57±3.18 a	669.74±32.02 a	31.03±2.85 a	601.20±28.74 a
T3	18.10±2.32 b	307.77±26.89 b	30.32±3.89 a	515.53±45.04 a
