# Supplementary material for: Appropriate NH4+/NO3– Ratio Triggers Plant Growth and Nutrient Uptake of Flowering Chinese Cabbage by Optimizing the pH Value of Nutrient Solution
Source: Front Plant Sci. 2021 Apr 30;12:656144. doi: 10.3389/fpls.2021.656144 (PMC8121088; doi:10.3389/fpls.2021.656144)
Supplement: Supplementary Table 4 — The name and accession number of the H+-ATPase protein used for the generation of the phylogenetic tree. [file Table_4.XLSX]

## Sheet: Sheet1
Supplementary Table S4| The name and accession number of the H+-ATPase protein used for the generation of the phylogenetic tree.
Arabidopsis thaliana		Nicotiana plumbaginifolia		Oryza sativa		Brassica rapa
Name	Accession NO.	Name	Accession NO.	Name	Accession NO.	Name	Accession NO.
AHA1	P20649	PMA1	Q08435	OSA1	Q43001	BrHA1	LOC103828351
AHA2	P19456	PMA2	Q42932	OSA2	Q43002	BrHA2	LOC103834686
AHA3	P20431	PMA3	Q08436	OSA3	AF110268	BrHA3	LOC103845176
AHA4	Q9SU58	PMA4	Q03194	OSA4	AJ440002	BrHA5	LOC103842249
AHA5	Q9SJB3	PMA6	Q9SWH2	OSA5	AJ440216	BrHA6	LOC103842249
AHA6	Q9SH76	PMA8	Q9SWH1	OSA6	AJ440217	BrHA7	LOC103841882
AHA7	Q9LY32	PMA9	Q9SWH0	OSA7	AJ440218	BrHA8	LOC103853056
AHA8	Q9M2A0			OSA8	AJ440219	BrHA9	LOC103830447
AHA9	Q42556			OSA9	AJ440220	BrHA10	LOC103835963
AHA10	Q43128			OSA10	AJ440221	BrHA11	LOC103855020
AHA11	Q9LV11
Note: The name and accession number of the H+-ATPase protein in Arabidopsis thaliana, Nicotiana plumbaginifolia, and Oryza sativa was reported by Arango et al. (2003).
