# Supplementary material for: Appropriate NH4+/NO3– Ratio Triggers Plant Growth and Nutrient Uptake of Flowering Chinese Cabbage by Optimizing the pH Value of Nutrient Solution
Source: Front Plant Sci. 2021 Apr 30;12:656144. doi: 10.3389/fpls.2021.656144 (PMC8121088; doi:10.3389/fpls.2021.656144)
Supplement: Supplementary file 10 [file Data_Sheet_1.XLSX]

## Sheet: Sheet1
Figure 1						control		T1		T2		T3
	Plant Height/cm				0	0.6675	0.02	0.6675	0.02	0.6675	0.02	0.6675	0.02
Control	16.88	0.19			6	4.06	0.34	4.4	0.28	3.47	0.32	4.08	0.027
T1	19.28	0.039			9	8.22	0.47	9.78	0.68	7.31	0.58	7.63	0.58		Fresh weight
T2	20.4	2.03			12	25.8067	2.5086	26.14	2.19	22.76	2.37	17.4	2.37
T3	11.93	1.15			15	34.1	1.7	53.69	2.57	42.12	2.62	33.73	2.62
					18	41.44	3.815	81.81	4.625	67.075	3.265	53.815	4.525
	Stem diameter				21	48.78	5.93	109.93	6.68	92.03	3.91	73.9	6.43
Control	1.68	0.08
T1	1.82	0.04				control		T1		T2		T3
T2	1.99	0.09			0	0.07	0.01	0.07	0.01	0.07	0.01	0.07	0.01
T3	1.51	0.1			6	0.4178	0.0164	0.37	0.0069	0.4856	0.0279	0.4233	0.0572
	Economical yield (g plant-1)				9	0.8345	0.0512	0.85	0.0536	1.0289	0.0577	0.8933	0.0353		Dry weight
Control	51.85	4.15			12	1.7545	0.0934	2.18	0.0778	2.3244	0.1196	2.41	0.1144
T1	65.08	1.56			15	2.9989	0.3841	3.7056	0.4119	4.4367	0.1899	3.5025	0.5045
T2	79.83	4.07			18	4.545	0.4547	5.695	0.3054	6.449	0.2614	3.952	0.45
T3	35.83	3.7			21	6.0251	0.5253	7.5645	0.1989	8.2943	0.3329	4.3145	0.3954
	Root/Shoot
Control	0.0922	0.0058
T1	0.0927	0.0018
T2	0.0993	0.001418
T3	0.0885	0.00449
Figure2
	control		T1		T2		T3
0	43.2033	0.0698	43.2033	0.0698	43.2033	0.0698	43.2033	0.0698
6	48.6533	0.1105	50.62	0.0351	51.6767	0.1071	52.0433	0.0186
9	46.8	0.0802	50.48	0.0351	51.58	0.2676	52.7333	0.0667
12	47.4633	0.4476	51.1833	0.3438	52.1167	1.2366	49.46	0.4803		N content
15	44.9433	0.6849	46.6433	1.3043	48.1367	0.1122	46.06	1.3221
18	40.6	0.6307	44.5533	0.7965	44.8233	0.7036	46.47	0.943
21	42.1167	0.7233	40.1533	0.8194	40.9833	0.7373	41.8367	0.887
	control		T1		T2		T3
0	0.8912	0.0234	0.8912	0.0234	0.8912	0.0234	0.8912	0.0234
6	9.685	0.6704	10.1448	0.2781	11.5789	0.2298	8.6789	0.9545		N accumulation
9	21.5874	1.0071	22.0516	1.2011	27.6836	1.9142	26.0556	6.3206
12	38.091	2.1787	48.6423	4.677	59.4268	6.1763	42.4207	3.8188
15	56.7345	1.651	70.1575	2.0112	77.3197	5.6278	64.5833	6.001
18	99.4181	8.2103	120.068	4.0764	160.462	9.3835	122.869	5.053
21	180.903	14.9991	182.463	7.4037	212.968	9.898	158.787	3.0197
Figure3
	control		T1		T2		T3
Leaf	1756.27	61.88	965.95	25.09	593.79	91.71	434.89	11.06
Stalk	3190.56	134.4	2312.42	58.99	1551.37	94.52	953.4	83.53		NO3- content
Root	848.87	4.18	581.24	11.06	280.17	4.18	225.81	12.55
	control		T1		T2		T3
Leaf	35.23	0.145	35.845	0.14	36.085	0.185	35.985	0.11
Stalk	36.415	0.11	40.545	0.22	41.785	0.145	41.805	0.205		NH4+ content
Root	42.45	0.275	44.18	0.19	49.715	0.45	50.71	0.345
	control		T1		T2		T3
Leaf	13.93	1.64	11.77	1.23	12.73	0.56	11.42	0.61		free amino acid content
Stalk	18.36	0.53	16.5	1.71	18.76	2.09	19.51	0.93
Root	2.58	0.77	1.37	0.29	2.54	0.18	4.83	0.24
	control		T1		T2		T3
Leaf	2025	40.69	2326.28	36.99	2274.51	54.43	2200.78	61.26		protein content
Stalk	411.77	27.87	463.53	20.01	483.92	20.03	550.59	18.83
Root	385.88	5.43	371.76	56.14	435.29	14.69	602.35	31.33
Figure 4
	control		T1		T2		T3
0	6.5	0.046	6.5	0.046	6.5	0.046	6.5	0.046
6	6.7183	0.046	6.39	0.0114	6.4	0.0148	6.5167	0.0314
9	7.0367	0.018	6.41	0.0158	6.3467	0.0273	6.2533	0.0582	pH
12	7.4167	0.0246	6.7025	0.0144	6.1975	0.0957	5.77	0.1075
15	7.56	0.0436	6.844	0.0223	6.196	0.107	4.8833	0.1659
18	7.575	0.0266	6.9975	0.0496	5.984	0.0559	4.1067	0.1159
21	7.98	0.027	7.595	0.1028	5.6375	0.3125	3.685	0.0729
	control		T1		T2		T3
0	1.73233	0.00284	1.81533	0.00636	1.95833	0.00736	2.24667	0.00333
6	1.6902	0.00271	1.743	0.00677	1.8994	0.0034	2.164	0.00812	EC
9	1.5866	0.0157309	1.67975	0.0055132	1.8178	0.0078511	2.092	0.0124097
12	1.4958	0.0083331	1.56175	0.0118559	1.66975	0.0208382	1.997	0.0079373
15	1.33675	0.0118418	1.4058	0.007081	1.5124	0.0108241	1.7914	0.0465581
18	1.1058	0.0276395	1.1442	0.0134365	1.28175	0.0272072	1.51325	0.0334599
21	0.79475	0.0589723	0.8038	0.0538465	1.12967	0.0254318	1.38625	0.031218
	control		T1		T2		T3
0	160.082	0.3571	139.554	0.4573	111.328	1.3689	74.0895	0.2581
6	152.428	1.9718	126.33	1.9023	102.883	1.6681	62.7045	0.8778
9	136.609	1.5452	120.28	0.4835	100.306	2.1195	50.5135	1.5208	NO3- content in nutrient solution
12	128.495	1.0554	109.688	1.0769	87.0762	2.2274	48.9138	0.6452
15	105.419	2.5658	88.097	1.4008	62.4536	1.2592	31.6135	7.0867
18	79.2347	2.4794	65.6242	1.4466	37.7073	5.7852	12.203	2.2584
21	45.558	3.3198	28.7965	5.297	22.0552	4.685	2.4251	1.4435
	control		T1		T2		T3
0			16.6077	0.4034	41.7257	1.3173	83.2596	0.4873
6			13.6578	0.2161	37.6106	0.1695	75.7375	0.2519
9			13.5103	0.2468	35.3097	0.335	73.8938	0.6429
12			8.3923	0.2516	28.9086	0.6021	67.8466	0.3994
15			5.7006	0.3744	25.3097	0.5126	49.0413	5.4371	NH4+ content in nutrient solution
18			0.208	0.0964	14.8378	1.6246	47.5664	0.7795
21			0.0701	0.0271	6.7257	2.1626	38.8496	2.3847
	control		T1		T2		T3
0	160.082	0.3571	156.162	0.8607	153.054	2.6862	157.349	0.7454
6	152.428	1.9718	139.988	2.1184	140.494	1.8376	138.442	1.1297
9	136.609	1.5452	133.79	0.7303	135.616	2.4545	124.407	2.1637	total N content in nutrient solution
12	128.495	1.0554	118.08	1.3285	115.985	2.8295	116.76	1.0446
15	105.419	2.5658	93.7976	1.7752	87.7633	1.7718	80.6548	12.5238
18	79.2347	2.4794	65.8322	1.543	52.5451	7.4098	59.7694	3.0379
21	45.558	3.3198	22.1253	5.3241	35.5222	6.8476	41.2747	3.8282
	control		T1		T2		T3
0	0		0.119		0.3748		1.1238
6	0		0.1081		0.3656		1.2078
9	0		0.1123		0.352		1.4629		NH4+/NO3-
12	0		0.0765		0.332		1.3871
15	0		0.0647		0.4053		1.5513
18	0		0.0031696		0.3935		3.8979
21	0		0.0031784		0.2336		16.0198
Figure 5
	intensity of exdutation					control		T1		T2		T3
Control	1.25	0.15			NO3-	712.26	86.94	515.31	37.43	535.23	37.87	242.93	23.62
T1	1.07	0.09			NH4+	52.23	3.66	44.99	5.76	64.66	3.72	65.55	8.34
T2	1.11	0.07			Free amino acid	9.4	0.92	10.16	1.07	12.72	1.22	9.16	0.01
T3	0.58	0.06			Soluble protein	6.51	0.96	8.18	1.91	13.01	0.6	11.71	1.95
Figure 7
	control		T1		T2		T3
HA1	1.0009	0.0517	0.8013	0.025	0.6019	0.0253	0.386	0.0040803
HA2	1.0025	0.0859	1.8391	0.188	2.1615	0.0181	0.5293	0.0286
HA3	1.5125	0.1111	1.1866	0.0252	1.3602	0.0424	6.1415	0.3861
HA5	1.0002	0.0249	0.6691	0.0123	0.7275	0.0347	0.9009	0.0686
HA6	1.0014	0.0661	0.2995	0.0613	0.6491	0.0742	0.6219	0.0788		root
HA7	1.0007	0.0467	0.705	0.0491	0.4036	0.0176	0.0606	0.0155
HA8	1.0026	0.0889	0.3945	0.0399	0.5911	0.0594	0.4921	0.016
HA9	1	0	1.3395	0.0918	3.5794	1.0713	1.7452	0.3735
HA10	1.0011	0.0591	0.3912	0.0429	0.7593	0.1461	0.3786	0.025
HA11	1.0002	0.0249	0.5486	0.0175	0.7358	0.0284	0.5504	0.0345
	control		T1		T2		T3
HA1	1.0023	0.0837	0.955	0.1813	0.7095	0.0395	1.566	0.0449
HA2	1.0001	0.0199	0.9965	0.0636	0.9776	0.0297	0.5096	0.0161
HA3	1.0003	0.029	1.92	0.0934	1.5718	0.1116	4.5116	0.1122
HA5	1.0017	0.0696	2.1892	0.1907	2.5085	0.0458	2.8899	0.132		shoot
HA6	1.1504	0.7071	38.7319	4.0408	96.2157	9.7884	4.2659	1.401
HA7	0	0	0	5.84e-07	0	0	0	0
HA8	1.0257	0.2759	9.5566	1.3917	18.3959	0.971	3.6449	0.7417
HA9	0	0	0	0	1.4029	0.6429	1.4019	0.4546
HA10	1.0928	0.4922	35.4549	1.789	93.2712	0.6465	4.2115	0.4027
HA11	1.0009	0.0525	1.3076	0.0272	1.4681	0.0534	1.8114	0.0519
